# Supplementary material for: Anxiety, Insomnia, and Memory Impairment in Metabolic Syndrome Rats Are Alleviated by the Novel Functional Ingredients from Anacardium occidentale
Source: Antioxidants (Basel). 2022 Nov 7;11(11):2203. doi: 10.3390/antiox11112203 (PMC9686671; doi:10.3390/antiox11112203)
Supplement: Supplementary file 1 [file antioxidants-11-02203-s001.zip]

Archive with 1 entries (1 files):
- antioxidants-1882559-supplementary.pdf
